# Supplementary material for: Enhancing Separation Performance of PA Nanofiltration Membrane Through Polyelectrolyte PSS Interlayer and Surface Modification
Source: Polymers (Basel). 2026 May 19;18(10):1242. doi: 10.3390/polym18101242 (PMC13210598; doi:10.3390/polym18101242)
Supplement: Supplementary file 1 [file polymers-18-01242-s001.zip]

Archive with 1 entries (1 files):
- polymers-4296681-supplementary.pdf
